# Supplementary material for: Identification of Side Chain Oxidized Sterols as Novel Liver X Receptor Agonists with Therapeutic Potential in the Treatment of Cardiovascular and Neurodegenerative Diseases
Source: Int J Mol Sci. 2023 Jan 9;24(2):1290. doi: 10.3390/ijms24021290 (PMC9863018; doi:10.3390/ijms24021290)
Supplement: Supplementary file 1 [file ijms-24-01290-s001.zip]

Archive with 1 entries (1 files):
- ijms-2089137-supplementary.pdf
